# Supplementary material for: Chronic Exposure to High Fat Diet Affects the Synaptic Transmission That Regulates the Dopamine Release in the Nucleus Accumbens of Adolescent Male Rats
Source: Int J Mol Sci. 2023 Feb 28;24(5):4703. doi: 10.3390/ijms24054703 (PMC10003643; doi:10.3390/ijms24054703)
Supplement: Supplementary file 1 [file ijms-24-04703-s001.zip]

Archive with 1 entries (1 files):
- ijms-1996503-supplementary.pdf
